# Supplementary material for: Electronic Structure of Rh and Ir Single Atom Catalysts Supported on Defective and Doped ZnO: Assessment of Their Activity Towards CO Oxidation
Source: Molecules. 2024 Oct 28;29(21):5082. doi: 10.3390/molecules29215082 (PMC11547260; doi:10.3390/molecules29215082)
Supplement: Supplementary file 1 [file molecules-29-05082-s001.zip]

Archive with 1 entries (1 files):
- molecules-3235096-supplementary.pdf
